# Supplementary material for: Risk factors of postoperative bone cement leakage on osteoporotic vertebral compression fracture: a retrospective study
Source: J Orthop Surg Res. 2021 Mar 10;16:183. doi: 10.1186/s13018-021-02337-1 (PMC7945340; doi:10.1186/s13018-021-02337-1)
Supplement: Supplementary file 1 — Additional file 1. [file 13018_2021_2337_MOESM1_ESM.xlsx]

## Sheet: Sheet1
Name	Type	Age	Gender	Onset of symptoms(Acute,Chronic,Subacute)	Trauma(No,Yes)	Fracture level(Low thoracic,Lumbar,Mid-thoracic)	Cortical disruption(No,Yes)	Cleft sign(No,Yes)	Type of fracture(Wedge,Biconcave,Crush)	Fracture severity(Mild,Moderat,Severe)	Intrusion of posterior wall(No,Yes)	Basivertebral foramen(No,Yes)	Puncture approach(Bilateral,Unilateral)	Cement distribution pattern(Cleft,Trabecular)	Cement volume
Li Xuejiao	type-S	83	male	Acute	No	Low thoracic	No	No	Wedge	Mild	No	No	Bilateral	Trabecular	4
Li Lin River	type-C	89	female	Subacute	Yes	Lumbar	Yes	Yes	Crush	Moderat	Yes	Yes	Bilateral	Trabecular	7
Ren Xiangqing	type-S	80	female	Acute	Yes	Lumbar	Yes	No	Wedge	Mild	No	No	Bilateral	Trabecular	5
Wang Yuanxue	type-B	83	female	Acute	No	Low thoracic	No	No	Wedge	Mild	No	No	Bilateral	Trabecular	3
Li Junli	Unclassified	88	female	Acute	Yes	Lumbar	Yes	Yes	Crush	Moderat	Yes	Yes	Bilateral	Trabecular	6
Li Xiaofeng	Unclassified	85	female	Subacute	Yes	Lumbar	Yes	Yes	Crush	Severe	Yes	Yes	Bilateral	Trabecular	7
Chen Hongxia	type-S	84	male	Acute	No	Low thoracic	No	No	Wedge	Mild	No	No	Bilateral	Trabecular	4
Li Yilin	type-C	83	female	Acute	No	Low thoracic	Yes	Yes	Biconcave	Mild	Yes	No	Bilateral	Trabecular	4
Yang Guowei	type-B	83	female	Acute	No	Low thoracic	No	No	Wedge	Mild	No	No	Bilateral	Trabecular	4
Ren Man	type-C	88	female	Chronic	Yes	Lumbar	Yes	Yes	Crush	Severe	Yes	Yes	Bilateral	Trabecular	6
Wang Wenjuan	type-S	83	male	Acute	No	Low thoracic	No	No	Wedge	Mild	No	No	Bilateral	Trabecular	4
Cui Yan	type-C	84	female	Acute	No	Low thoracic	Yes	No	Wedge	Mild	No	No	Bilateral	Cleft	4
Peng Xuanfu	type-B	89	female	Chronic	Yes	Lumbar	Yes	Yes	Crush	Severe	Yes	Yes	Bilateral	Trabecular	8
Wei Hui	Unclassified	84	male	Acute	No	Mid-thoracic	No	No	Wedge	Mild	No	No	Bilateral	Cleft	4
Pang Yunqing	Unclassified	82	male	Acute	No	Low thoracic	Yes	No	Wedge	Mild	No	No	Bilateral	Cleft	4
Sun Quanwu	type-C	83	male	Acute	No	Low thoracic	Yes	No	Wedge	Mild	No	No	Bilateral	Cleft	3
Wei	type-C	81	male	Acute	No	Low thoracic	Yes	No	Wedge	Mild	No	No	Bilateral	Cleft	4
Wang Liyan	type-S	85	female	Acute	Yes	Lumbar	Yes	No	Crush	Moderat	Yes	Yes	Bilateral	Trabecular	6
Li Yi	type-S	83	female	Acute	No	Low thoracic	No	No	Wedge	Mild	No	No	Bilateral	Trabecular	4
Zhao Jielu	type-B	83	male	Acute	No	Low thoracic	No	No	Wedge	Mild	No	No	Bilateral	Cleft	5
Song Guanglin	Unclassified	88	female	Chronic	Yes	Lumbar	Yes	Yes	Crush	Moderat	Yes	Yes	Bilateral	Trabecular	8
Ang Wu	type-B	83	female	Acute	No	Low thoracic	No	No	Wedge	Mild	No	No	Bilateral	Trabecular	3
Liu Shixiong	type-S	81	male	Acute	No	Mid-thoracic	No	No	Wedge	Mild	No	No	Unilateral	Cleft	4
Xin National Army	Unclassified	81	male	Acute	No	Low thoracic	Yes	No	Wedge	Mild	No	No	Bilateral	Cleft	4
King's seal	Unclassified	84	female	Acute	Yes	Lumbar	Yes	Yes	Biconcave	Mild	Yes	No	Bilateral	Trabecular	5
Wang Shu-ping	Unclassified	89	female	Chronic	Yes	Lumbar	Yes	Yes	Crush	Severe	Yes	Yes	Bilateral	Trabecular	6
Zhou Dan	type-B	84	male	Acute	No	Low thoracic	No	No	Wedge	Mild	No	No	Bilateral	Trabecular	3
Chen Ling	type-C	90	female	Subacute	Yes	Lumbar	Yes	Yes	Crush	Severe	Yes	Yes	Bilateral	Trabecular	8
Sun Wei	Unclassified	89	female	Subacute	Yes	Lumbar	Yes	Yes	Crush	Moderat	Yes	Yes	Bilateral	Trabecular	7
Yuan Yue	type-S	88	female	Subacute	Yes	Lumbar	Yes	No	Crush	Moderat	Yes	Yes	Bilateral	Trabecular	7
Dong Baolong	Unclassified	84	male	Acute	No	Low thoracic	Yes	No	Wedge	Mild	No	No	Bilateral	Cleft	3
Liu Jing	type-B	83	female	Acute	No	Low thoracic	No	No	Wedge	Mild	No	No	Bilateral	Trabecular	3
Xu Jinzhen	Unclassified	89	female	Subacute	Yes	Lumbar	Yes	No	Crush	Moderat	Yes	Yes	Bilateral	Trabecular	7
Zhang Yongbin	type-B	85	female	Subacute	Yes	Lumbar	Yes	Yes	Crush	Moderat	Yes	Yes	Bilateral	Trabecular	6
Zhang Juan	Unclassified	84	male	Acute	No	Low thoracic	No	No	Wedge	Mild	No	No	Bilateral	Trabecular	5
Li Xiaofeng	type-S	83	female	Acute	Yes	Lumbar	Yes	No	Wedge	Mild	No	Yes	Bilateral	Trabecular	8
Pang Yue Shan	type-B	81	male	Acute	No	Mid-thoracic	No	No	Wedge	Mild	No	No	Unilateral	Cleft	3
Jiang Pan-pan	type-S	83	male	Acute	No	Low thoracic	No	No	Wedge	Mild	No	No	Bilateral	Trabecular	3
Zhou Wenjun	type-B	88	female	Subacute	Yes	Lumbar	Yes	No	Crush	Moderat	Yes	Yes	Bilateral	Trabecular	8
Cheng Yan	type-B	83	female	Acute	No	Low thoracic	No	No	Wedge	Mild	No	No	Bilateral	Trabecular	4
Li Gao	Unclassified	89	female	Subacute	Yes	Lumbar	Yes	Yes	Crush	Severe	Yes	Yes	Bilateral	Trabecular	6
Ang Wu	Unclassified	83	female	Acute	No	Low thoracic	No	No	Wedge	Mild	No	No	Bilateral	Trabecular	3
Huang Juanjuan	type-C	81	female	Acute	No	Low thoracic	Yes	No	Biconcave	Mild	No	No	Bilateral	Cleft	5
Wei Suhong	type-S	81	female	Acute	No	Lumbar	No	No	Wedge	Mild	No	No	Bilateral	Trabecular	3
Yang Ming	Unclassified	81	female	Acute	No	Low thoracic	No	No	Wedge	Mild	No	No	Bilateral	Trabecular	5
Zhao Ye Mei	type-B	83	female	Acute	No	Low thoracic	No	No	Wedge	Mild	No	No	Bilateral	Trabecular	4
Chen Chunxiu	type-S	81	male	Acute	No	Low thoracic	No	No	Wedge	Mild	No	No	Bilateral	Trabecular	4
Yao Lin	type-B	89	female	Acute	Yes	Lumbar	Yes	No	Crush	Moderat	Yes	Yes	Bilateral	Trabecular	6
Li Xiangyang	type-C	84	male	Acute	No	Low thoracic	Yes	No	Wedge	Mild	No	No	Bilateral	Cleft	3
Liu Jing	Unclassified	83	female	Acute	No	Low thoracic	No	No	Wedge	Mild	No	No	Bilateral	Trabecular	3
Beam Add	type-C	81	female	Acute	Yes	Lumbar	Yes	Yes	Crush	Mild	Yes	No	Bilateral	Trabecular	3
Yang Xiaojuan	type-S	81	male	Acute	No	Low thoracic	No	No	Wedge	Mild	No	No	Bilateral	Trabecular	5
Wang Xiaoping	Unclassified	81	female	Acute	No	Low thoracic	No	No	Wedge	Mild	No	No	Bilateral	Trabecular	5
Hsu Han	type-B	90	female	Subacute	Yes	Lumbar	Yes	No	Crush	Moderat	Yes	Yes	Bilateral	Trabecular	8
Zheng Yi	type-B	90	female	Acute	Yes	Lumbar	Yes	No	Biconcave	Mild	Yes	Yes	Bilateral	Trabecular	8
Artfield	Unclassified	81	female	Acute	No	Lumbar	No	No	Wedge	Mild	No	No	Bilateral	Trabecular	3
Li Zhihu	type-C	83	female	Acute	Yes	Lumbar	Yes	Yes	Crush	Moderat	Yes	No	Bilateral	Trabecular	7
Wu Zhenzhen	type-S	91	female	Subacute	Yes	Lumbar	Yes	Yes	Crush	Moderat	Yes	Yes	Bilateral	Trabecular	6
Li Yilin	type-S	85	female	Subacute	Yes	Lumbar	Yes	Yes	Crush	Moderat	Yes	Yes	Bilateral	Trabecular	6
Wang Sailu	type-C	83	female	Acute	No	Low thoracic	Yes	Yes	Biconcave	Mild	Yes	No	Bilateral	Trabecular	4
Wang Dongping	type-C	85	female	Subacute	Yes	Lumbar	Yes	Yes	Crush	Severe	Yes	Yes	Bilateral	Trabecular	8
Bright	Unclassified	85	female	Acute	Yes	Lumbar	Yes	No	Biconcave	Mild	No	Yes	Bilateral	Trabecular	7
Ji Pengyu	type-B	83	female	Acute	No	Lumbar	Yes	No	Biconcave	Mild	No	Yes	Bilateral	Trabecular	5
Yang Xiaojuan	type-S	83	female	Acute	No	Lumbar	No	No	Wedge	Mild	No	No	Bilateral	Trabecular	5
Fan Shengxuan	type-B	89	female	Subacute	Yes	Lumbar	Yes	Yes	Crush	Moderat	Yes	Yes	Bilateral	Trabecular	6
Yang Wenhui	Unclassified	84	female	Acute	No	Lumbar	No	No	Wedge	Mild	No	No	Bilateral	Trabecular	4
Yang Zhanlei	Unclassified	85	female	Chronic	Yes	Lumbar	Yes	Yes	Crush	Severe	Yes	Yes	Bilateral	Trabecular	6
Zhou Dan	type-S	83	female	Acute	No	Lumbar	No	No	Wedge	Mild	No	No	Bilateral	Trabecular	5
Chow Fu Shu	Unclassified	90	female	Subacute	Yes	Lumbar	Yes	Yes	Crush	Moderat	Yes	Yes	Bilateral	Trabecular	7
Susie	type-S	81	male	Acute	No	Low thoracic	No	No	Wedge	Mild	No	No	Bilateral	Trabecular	5
Tang Xiaolong	type-B	88	female	Acute	Yes	Lumbar	Yes	No	Crush	Mild	Yes	Yes	Bilateral	Trabecular	8
Yuan Yuan	type-B	83	male	Acute	No	Low thoracic	No	No	Wedge	Mild	No	No	Bilateral	Cleft	5
Jin Yongwen	type-B	83	male	Acute	No	Mid-thoracic	No	No	Wedge	Mild	No	No	Bilateral	Cleft	5
Sun Jie	type-B	81	male	Acute	No	Mid-thoracic	No	No	Wedge	Mild	No	No	Unilateral	Cleft	3
Fu Wenkang	type-B	88	female	Chronic	Yes	Lumbar	Yes	Yes	Crush	Severe	Yes	Yes	Bilateral	Trabecular	8
Wei Wenzhen	type-S	83	female	Acute	Yes	Lumbar	Yes	No	Wedge	Mild	No	Yes	Bilateral	Trabecular	7
Xu Han	type-B	81	female	Acute	No	Lumbar	No	No	Wedge	Mild	No	No	Bilateral	Trabecular	3
Peng Yu-kui	type-C	85	female	Subacute	Yes	Lumbar	Yes	Yes	Crush	Severe	Yes	Yes	Bilateral	Trabecular	8
Gan Chao	type-B	83	male	Acute	No	Low thoracic	No	No	Wedge	Mild	No	No	Bilateral	Cleft	5
Ren Xiangqing	type-S	81	female	Acute	No	Lumbar	No	No	Wedge	Mild	No	No	Bilateral	Trabecular	3
Wei Hui	type-S	91	female	Acute	Yes	Lumbar	Yes	No	Crush	Mild	No	Yes	Bilateral	Trabecular	7
Dai Qian	type-C	81	male	Acute	No	Mid-thoracic	Yes	No	Wedge	Mild	No	No	Bilateral	Cleft	3
Zhang Fuwei	type-S	85	female	Acute	Yes	Lumbar	Yes	No	Biconcave	Mild	No	Yes	Bilateral	Trabecular	6
Wei Suhong	type-S	83	female	Acute	Yes	Lumbar	Yes	No	Wedge	Mild	No	Yes	Bilateral	Trabecular	7
Beam Add	type-S	88	female	Subacute	Yes	Lumbar	Yes	Yes	Crush	Moderat	Yes	Yes	Bilateral	Trabecular	8
Yu Zongyan	type-C	83	female	Acute	Yes	Low thoracic	Yes	Yes	Biconcave	Mild	Yes	No	Bilateral	Trabecular	4
Lu Lin	type-S	81	male	Acute	No	Mid-thoracic	No	No	Wedge	Mild	No	No	Unilateral	Cleft	3
Li Wenqiang	type-S	88	female	Acute	Yes	Lumbar	Yes	No	Crush	Mild	No	Yes	Bilateral	Trabecular	7
Li Mengnan	type-C	83	female	Acute	Yes	Lumbar	Yes	Yes	Crush	Moderat	Yes	No	Bilateral	Trabecular	8
Wang Ling	type-S	85	female	Subacute	Yes	Lumbar	Yes	Yes	Crush	Moderat	Yes	Yes	Bilateral	Trabecular	7
Joan Hou	type-B	83	female	Acute	No	Low thoracic	No	No	Wedge	Mild	No	No	Bilateral	Trabecular	4
Ma Xiaoni	type-B	81	male	Acute	No	Low thoracic	No	No	Wedge	Mild	No	No	Bilateral	Trabecular	4
Chen Reform	type-B	89	female	Subacute	Yes	Lumbar	Yes	Yes	Crush	Moderat	Yes	Yes	Bilateral	Trabecular	6
Tan Hui	type-C	84	female	Acute	Yes	Lumbar	Yes	Yes	Crush	Mild	Yes	No	Bilateral	Trabecular	5
Zeng Ting	type-S	85	female	Subacute	Yes	Lumbar	Yes	Yes	Crush	Moderat	Yes	Yes	Bilateral	Trabecular	7
Gao Xiaomin	type-C	83	female	Acute	Yes	Lumbar	Yes	Yes	Crush	Moderat	Yes	No	Bilateral	Trabecular	8
Wei Hongbin	type-C	81	female	Acute	Yes	Lumbar	Yes	Yes	Crush	Moderat	Yes	No	Bilateral	Trabecular	3
Wei Cheng Ke	type-C	85	female	Acute	Yes	Lumbar	Yes	Yes	Crush	Moderat	Yes	Yes	Bilateral	Trabecular	9
Ann Shujuan	type-S	83	male	Acute	No	Mid-thoracic	No	No	Wedge	Mild	No	No	Bilateral	Cleft	5
Zang Honggang	type-B	89	female	Acute	Yes	Lumbar	Yes	No	Crush	Moderat	Yes	Yes	Bilateral	Trabecular	6
Zhang Chen	Unclassified	84	female	Acute	Yes	Lumbar	Yes	Yes	Crush	Moderat	Yes	No	Bilateral	Trabecular	9
Huang Juanjuan	type-S	91	female	Subacute	Yes	Lumbar	Yes	No	Crush	Moderat	Yes	Yes	Bilateral	Trabecular	7
Zhou Dan	type-S	81	male	Acute	No	Low thoracic	No	No	Wedge	Mild	No	No	Bilateral	Trabecular	5
Yang Donghua	type-B	88	female	Chronic	Yes	Lumbar	Yes	Yes	Crush	Severe	Yes	Yes	Bilateral	Trabecular	7
Tan Xiongmu	type-B	83	female	Acute	Yes	Lumbar	Yes	No	Biconcave	Mild	No	Yes	Bilateral	Trabecular	7
Zhou Yun	type-S	89	female	Acute	Yes	Lumbar	Yes	No	Crush	Mild	Yes	Yes	Bilateral	Trabecular	9
Peng Xuebin	type-S	84	female	Acute	No	Low thoracic	No	No	Wedge	Mild	No	No	Bilateral	Trabecular	5
Zhao Juan	type-C	92	female	Subacute	Yes	Lumbar	Yes	Yes	Crush	Severe	Yes	Yes	Bilateral	Trabecular	8
Tan Hui	type-S	92	female	Subacute	Yes	Lumbar	Yes	Yes	Crush	Moderat	Yes	Yes	Bilateral	Trabecular	8
Yang Rui Fei	type-C	89	female	Subacute	Yes	Lumbar	Yes	Yes	Crush	Severe	Yes	Yes	Bilateral	Trabecular	7
Afghanistan	type-B	84	female	Acute	No	Lumbar	No	No	Wedge	Mild	No	No	Bilateral	Trabecular	5
Li Yi	type-S	81	female	Acute	Yes	Lumbar	Yes	No	Wedge	Mild	No	No	Bilateral	Trabecular	4
Xu Shengfang	type-B	85	female	Acute	Yes	Lumbar	Yes	No	Biconcave	Mild	No	Yes	Bilateral	Trabecular	7
Yan Xiaoli	type-C	83	female	Acute	Yes	Lumbar	Yes	Yes	Crush	Moderat	Yes	No	Bilateral	Trabecular	7
Wang Li Ting	type-S	84	female	Acute	No	Lumbar	No	No	Wedge	Mild	No	No	Bilateral	Trabecular	2
Kuan Cong-hui	type-C	88	female	Chronic	Yes	Lumbar	Yes	Yes	Crush	Severe	Yes	Yes	Bilateral	Trabecular	6
Korea	type-C	83	female	Acute	No	Low thoracic	Yes	No	Wedge	Mild	No	No	Bilateral	Cleft	3
Wang Liyan	type-C	81	female	Acute	No	Low thoracic	Yes	No	Wedge	Mild	No	No	Bilateral	Cleft	5
Ni Dongsheng	type-C	88	female	Subacute	Yes	Lumbar	Yes	Yes	Crush	Severe	Yes	Yes	Bilateral	Trabecular	6
Zheng Qiang	type-C	83	male	Acute	No	Low thoracic	Yes	No	Wedge	Mild	No	No	Bilateral	Cleft	5
Zeng Xuefu	type-C	81	female	Acute	Yes	Lumbar	Yes	Yes	Crush	Moderat	Yes	No	Bilateral	Trabecular	3
Liu Yu	type-C	92	female	Subacute	Yes	Lumbar	Yes	Yes	Crush	Severe	Yes	Yes	Bilateral	Trabecular	8
Ann Shujuan	type-S	93	female	Acute	Yes	Lumbar	Yes	No	Crush	Mild	No	Yes	Bilateral	Trabecular	7
Yang Wenhui	type-S	84	male	Acute	No	Low thoracic	No	No	Wedge	Mild	No	No	Bilateral	Trabecular	4
Li Qiuyuan	type-S	89	female	Subacute	Yes	Lumbar	Yes	Yes	Crush	Moderat	Yes	Yes	Bilateral	Trabecular	8
Zhang Ziye	type-S	84	male	Acute	No	Low thoracic	No	No	Wedge	Mild	No	No	Bilateral	Trabecular	4
Dong Tong	type-S	84	male	Acute	No	Low thoracic	No	No	Wedge	Mild	No	No	Bilateral	Trabecular	4
Zhang Na	type-B	84	female	Acute	No	Low thoracic	No	No	Wedge	Mild	No	No	Bilateral	Trabecular	4
Ren Mengmeng	type-C	84	female	Acute	No	Low thoracic	Yes	No	Wedge	Mild	No	No	Bilateral	Cleft	4
King	type-B	88	female	Chronic	Yes	Lumbar	Yes	Yes	Crush	Severe	Yes	Yes	Bilateral	Trabecular	7
Zhu Tian Yuan	type-C	83	male	Acute	No	Low thoracic	Yes	No	Wedge	Mild	No	No	Bilateral	Cleft	5
Ren Man	type-S	84	female	Acute	Yes	Lumbar	Yes	No	Biconcave	Mild	No	Yes	Bilateral	Trabecular	6
Li Xin	type-B	84	female	Acute	No	Low thoracic	No	No	Wedge	Mild	No	No	Bilateral	Trabecular	5
Gao Shan	type-S	89	female	Subacute	Yes	Lumbar	Yes	No	Crush	Moderat	Yes	Yes	Bilateral	Trabecular	8
Chen Ling	type-S	84	female	Acute	Yes	Lumbar	Yes	No	Biconcave	Mild	No	Yes	Bilateral	Trabecular	8
Zhao Jinsheng	type-B	85	female	Subacute	Yes	Lumbar	Yes	Yes	Crush	Moderat	Yes	Yes	Bilateral	Trabecular	7
Wu Tao	type-C	83	male	Acute	No	Low thoracic	Yes	No	Wedge	Mild	No	No	Bilateral	Cleft	3
Truck, Yang	type-B	88	female	Subacute	Yes	Lumbar	Yes	Yes	Crush	Moderat	Yes	Yes	Bilateral	Trabecular	8
Lu Xueyan	type-C	83	female	Acute	No	Low thoracic	Yes	No	Wedge	Mild	No	No	Bilateral	Cleft	3
Wang Zhen	type-B	84	female	Acute	Yes	Lumbar	Yes	No	Biconcave	Mild	No	Yes	Bilateral	Trabecular	2
Wang Mei	type-S	88	female	Subacute	Yes	Lumbar	Yes	No	Crush	Moderat	Yes	Yes	Bilateral	Trabecular	6
Wang Ling	type-C	84	female	Acute	Yes	Lumbar	Yes	Yes	Biconcave	Mild	Yes	No	Bilateral	Trabecular	5
Miao Xiangxia	type-B	84	female	Acute	Yes	Lumbar	Yes	No	Biconcave	Mild	No	Yes	Bilateral	Trabecular	6
Rainbow	type-B	81	male	Acute	No	Low thoracic	No	No	Wedge	Mild	No	No	Bilateral	Trabecular	4
Wei Meng	type-C	84	female	Acute	No	Low thoracic	Yes	No	Wedge	Mild	No	No	Bilateral	Cleft	4
Nie Fangfei	type-B	81	female	Acute	No	Lumbar	No	No	Wedge	Mild	No	No	Bilateral	Trabecular	3
Wang Mingrui	type-S	81	male	Acute	No	Mid-thoracic	No	No	Wedge	Mild	No	No	Unilateral	Cleft	3
Fei Shao	type-S	81	male	Acute	No	Low thoracic	No	No	Wedge	Mild	No	No	Bilateral	Trabecular	5
Peng Xuebin	type-S	81	female	Acute	Yes	Lumbar	Yes	No	Wedge	Mild	No	No	Bilateral	Trabecular	4
Xie Yingsheng	type-S	84	female	Acute	No	Lumbar	No	No	Wedge	Mild	No	No	Bilateral	Trabecular	3
European Spring	type-B	81	female	Acute	No	Low thoracic	No	No	Wedge	Mild	No	No	Bilateral	Trabecular	5
Liang Fuxiang	type-C	81	male	Acute	No	Mid-thoracic	No	No	Wedge	Mild	No	No	Unilateral	Cleft	3
Party Quiet	type-C	88	female	Subacute	Yes	Lumbar	Yes	Yes	Crush	Severe	Yes	Yes	Bilateral	Trabecular	6
Zeng Ting	type-C	84	female	Acute	Yes	Lumbar	Yes	Yes	Biconcave	Mild	Yes	No	Bilateral	Trabecular	5
Jin Jing	type-C	89	female	Subacute	Yes	Lumbar	Yes	Yes	Crush	Severe	Yes	Yes	Bilateral	Trabecular	7
Duval	type-C	84	female	Acute	No	Low thoracic	Yes	No	Wedge	Mild	No	No	Bilateral	Cleft	4
Zhou Xing	type-B	81	female	Acute	Yes	Lumbar	Yes	No	Biconcave	Mild	No	Yes	Bilateral	Trabecular	6
Cui Yan	type-S	89	female	Acute	Yes	Lumbar	Yes	No	Crush	Mild	Yes	Yes	Bilateral	Trabecular	8
Zhang Tianming	type-S	84	male	Acute	No	Low thoracic	No	No	Wedge	Mild	No	No	Bilateral	Cleft	3
Jin Xiu	type-B	85	female	Subacute	Yes	Lumbar	Yes	Yes	Crush	Moderat	Yes	Yes	Bilateral	Trabecular	9
Susie	type-S	83	female	Acute	No	Lumbar	No	No	Wedge	Mild	No	No	Bilateral	Trabecular	5
Sun Yonghong	type-B	84	female	Acute	No	Low thoracic	No	No	Wedge	Mild	No	No	Bilateral	Trabecular	4
Sabina	type-S	85	female	Subacute	Yes	Lumbar	Yes	No	Crush	Moderat	Yes	Yes	Bilateral	Trabecular	6
Chen Songhua	type-B	83	female	Acute	No	Low thoracic	No	No	Wedge	Mild	No	No	Bilateral	Trabecular	3
Ma Yuxia	type-S	81	female	Acute	No	Lumbar	No	No	Wedge	Mild	No	No	Bilateral	Trabecular	3
Liu Zongquan	type-B	85	female	Acute	Yes	Lumbar	Yes	No	Crush	Moderat	Yes	Yes	Bilateral	Trabecular	7
Fei Shao	type-S	83	female	Acute	No	Lumbar	No	No	Wedge	Mild	No	No	Bilateral	Trabecular	5
Ding Tao	type-C	83	male	Acute	No	Low thoracic	Yes	No	Wedge	Mild	No	No	Bilateral	Cleft	5
Yang Jincai	type-S	85	male	Acute	No	Mid-thoracic	No	No	Wedge	Mild	No	No	Bilateral	Cleft	4
Yang Jincai	type-S	85	female	Acute	Yes	Lumbar	Yes	No	Biconcave	Mild	No	Yes	Bilateral	Trabecular	9
Luo Shudan	type-B	83	female	Acute	No	Lumbar	Yes	No	Biconcave	Mild	No	No	Bilateral	Trabecular	5
Ding Fang	type-C	81	male	Acute	No	Low thoracic	Yes	No	Wedge	Mild	No	No	Bilateral	Cleft	4
Liu Shidong	Unclassified	89	female	Chronic	Yes	Lumbar	Yes	Yes	Crush	Severe	Yes	Yes	Bilateral	Trabecular	7
Zhang Jie	type-S	84	female	Acute	No	Low thoracic	No	No	Wedge	Mild	No	No	Bilateral	Trabecular	5
Wang Yao	type-C	84	female	Acute	No	Low thoracic	Yes	No	Biconcave	Mild	No	No	Bilateral	Cleft	3
Wang Mei	type-C	81	female	Acute	No	Low thoracic	Yes	No	Wedge	Mild	No	No	Bilateral	Cleft	5
Song Guanglin	type-C	81	female	Acute	Yes	Lumbar	Yes	Yes	Crush	Mild	Yes	No	Bilateral	Trabecular	3
Peng Yu-kui	type-S	84	female	Acute	Yes	Lumbar	Yes	No	Wedge	Mild	No	Yes	Bilateral	Trabecular	8
Li Ting	type-B	81	male	Acute	No	Mid-thoracic	No	No	Wedge	Mild	No	No	Unilateral	Cleft	3
Li Anqiang	type-C	81	male	Acute	No	Mid-thoracic	No	No	Wedge	Mild	No	No	Bilateral	Cleft	3
Wu Zhiwei	type-B	88	female	Subacute	Yes	Lumbar	Yes	Yes	Crush	Moderat	Yes	Yes	Bilateral	Trabecular	8
Zhang Yu	Unclassified	84	female	Acute	No	Lumbar	No	No	Wedge	Mild	No	No	Bilateral	Trabecular	2
Liu Yongqiang	type-B	89	female	Subacute	Yes	Lumbar	Yes	Yes	Crush	Moderat	Yes	Yes	Bilateral	Trabecular	6
Liu Mengxiao	type-S	84	male	Acute	No	Low thoracic	No	No	Wedge	Mild	No	No	Bilateral	Cleft	3
Li Dan Dan Dan	type-C	81	male	Acute	No	Mid-thoracic	No	No	Wedge	Mild	No	No	Unilateral	Cleft	3
King's seal	type-S	88	female	Subacute	Yes	Lumbar	Yes	Yes	Crush	Moderat	Yes	Yes	Bilateral	Trabecular	7
Feng Fei	type-B	84	female	Acute	No	Low thoracic	No	No	Wedge	Mild	No	No	Bilateral	Trabecular	4
Li Gao	type-C	89	female	Subacute	Yes	Lumbar	Yes	Yes	Crush	Severe	Yes	Yes	Bilateral	Trabecular	6
Wang Yizhe	type-B	84	female	Acute	Yes	Lumbar	Yes	No	Biconcave	Mild	No	Yes	Bilateral	Trabecular	2
Wei Hongbin	type-S	89	female	Chronic	Yes	Lumbar	Yes	Yes	Crush	Severe	Yes	Yes	Bilateral	Trabecular	9
Sun Hongjia	type-B	84	female	Acute	No	Low thoracic	No	No	Wedge	Mild	No	No	Bilateral	Trabecular	3
Su Xiao Eucalyptus	type-C	81	male	Acute	No	Low thoracic	Yes	No	Wedge	Mild	No	No	Bilateral	Cleft	4
Li Junli	type-C	88	female	Acute	Yes	Lumbar	Yes	Yes	Crush	Moderat	Yes	Yes	Bilateral	Trabecular	6
Zhang Yingli	type-B	84	male	Acute	No	Low thoracic	No	No	Wedge	Mild	No	No	Bilateral	Trabecular	3
Dong Tong	type-S	81	female	Acute	No	Lumbar	No	No	Wedge	Mild	No	No	Bilateral	Trabecular	4
Zhang Shiming	type-C	82	male	Acute	No	Mid-thoracic	Yes	No	Wedge	Mild	No	No	Bilateral	Cleft	4
Fresh Jianguo	type-B	85	female	Acute	Yes	Lumbar	Yes	No	Crush	Moderat	Yes	Yes	Bilateral	Trabecular	7
Liu Xin	type-S	83	female	Acute	Yes	Lumbar	Yes	No	Wedge	Mild	No	Yes	Bilateral	Trabecular	7
Zhang Yu	type-S	84	female	Acute	No	Lumbar	No	No	Wedge	Mild	No	No	Bilateral	Trabecular	2
Wang Sailu	type-S	85	female	Subacute	Yes	Lumbar	Yes	Yes	Crush	Moderat	Yes	Yes	Bilateral	Trabecular	8
Liu Jia	type-S	83	male	Acute	No	Low thoracic	No	No	Wedge	Mild	No	No	Bilateral	Trabecular	3
Shi Lei	type-C	89	female	Acute	Yes	Lumbar	Yes	Yes	Crush	Moderat	Yes	Yes	Bilateral	Trabecular	6
Wang Jing	type-S	81	male	Acute	No	Mid-thoracic	No	No	Wedge	Mild	No	No	Unilateral	Cleft	3
Wu Jinchun	type-C	89	female	Chronic	Yes	Lumbar	Yes	Yes	Crush	Severe	Yes	Yes	Bilateral	Trabecular	7
Wu Yong	type-S	84	female	Acute	No	Low thoracic	No	No	Wedge	Mild	No	No	Bilateral	Trabecular	5
Li Xiaofeng	type-C	85	female	Subacute	Yes	Lumbar	Yes	Yes	Crush	Severe	Yes	Yes	Bilateral	Trabecular	7
Wu Zhenzhen	type-C	83	female	Acute	Yes	Low thoracic	Yes	Yes	Biconcave	Mild	Yes	No	Bilateral	Trabecular	4
Lei Kang	type-B	82	male	Acute	No	Mid-thoracic	No	No	Wedge	Mild	No	No	Bilateral	Cleft	4
King's seal	type-C	84	female	Acute	Yes	Lumbar	Yes	Yes	Biconcave	Mild	Yes	No	Bilateral	Trabecular	5
Liu Tian	type-B	82	male	Acute	No	Mid-thoracic	No	No	Wedge	Mild	No	No	Bilateral	Cleft	4
Liu Shidong	type-B	89	female	Chronic	Yes	Lumbar	Yes	Yes	Crush	Severe	Yes	Yes	Bilateral	Trabecular	7
Qi Hongyan	type-B	89	female	Acute	Yes	Lumbar	Yes	No	Biconcave	Mild	Yes	Yes	Bilateral	Trabecular	8
Chen Hongzhu	type-S	81	male	Acute	No	Mid-thoracic	No	No	Wedge	Mild	No	No	Unilateral	Cleft	3
Pang Yunqing	type-C	82	male	Acute	No	Low thoracic	Yes	No	Wedge	Mild	No	No	Bilateral	Cleft	4
Lee Bo Man	type-S	84	female	Acute	No	Lumbar	No	No	Wedge	Mild	No	No	Bilateral	Trabecular	3
Song Guanglin	type-S	88	female	Chronic	Yes	Lumbar	Yes	Yes	Crush	Moderat	Yes	Yes	Bilateral	Trabecular	8
Li Zhishu	type-S	84	male	Acute	No	Low thoracic	No	No	Wedge	Mild	No	No	Bilateral	Cleft	3
Xin National Army	type-C	81	male	Acute	No	Low thoracic	Yes	No	Wedge	Mild	No	No	Bilateral	Cleft	4
Dong Hao	type-B	82	female	Acute	No	Low thoracic	No	No	Wedge	Mild	No	No	Bilateral	Trabecular	3
Wang Shu-ping	type-C	89	female	Chronic	Yes	Lumbar	Yes	Yes	Crush	Severe	Yes	Yes	Bilateral	Trabecular	6
Wang Yan	type-C	82	male	Acute	No	Mid-thoracic	Yes	No	Wedge	Mild	No	No	Bilateral	Cleft	4
Sun Wei	type-B	89	female	Subacute	Yes	Lumbar	Yes	Yes	Crush	Moderat	Yes	Yes	Bilateral	Trabecular	7
Xu Jinzhen	type-B	89	female	Subacute	Yes	Lumbar	Yes	No	Crush	Moderat	Yes	Yes	Bilateral	Trabecular	7
Qi Hongyan	Unclassified	89	female	Acute	Yes	Lumbar	Yes	No	Biconcave	Mild	Yes	Yes	Bilateral	Trabecular	8
Wei Hui	type-S	84	male	Acute	No	Mid-thoracic	No	No	Wedge	Mild	No	No	Bilateral	Cleft	4
Xie Yingsheng	type-S	84	male	Acute	No	Low thoracic	No	No	Wedge	Mild	No	No	Bilateral	Trabecular	3
Yang Ming	type-B	81	female	Acute	No	Low thoracic	No	No	Wedge	Mild	No	No	Bilateral	Trabecular	5
Dong Baolong	type-C	84	male	Acute	No	Low thoracic	Yes	No	Wedge	Mild	No	No	Bilateral	Cleft	3
Zhang Juan	type-S	84	male	Acute	No	Low thoracic	No	No	Wedge	Mild	No	No	Bilateral	Trabecular	5
Wang Xiaoping	type-B	81	female	Acute	No	Low thoracic	No	No	Wedge	Mild	No	No	Bilateral	Trabecular	5
Artfield	type-B	81	female	Acute	No	Lumbar	No	No	Wedge	Mild	No	No	Bilateral	Trabecular	3
Yang Wenhui	type-S	84	female	Acute	No	Lumbar	No	No	Wedge	Mild	No	No	Bilateral	Trabecular	4
Bright	type-B	85	female	Acute	Yes	Lumbar	Yes	No	Biconcave	Mild	No	Yes	Bilateral	Trabecular	7
Wang Ma Yan	type-S	83	male	Acute	No	Low thoracic	No	No	Wedge	Mild	No	No	Bilateral	Trabecular	3
Yang Zhanlei	type-B	85	female	Chronic	Yes	Lumbar	Yes	Yes	Crush	Severe	Yes	Yes	Bilateral	Trabecular	6
Wang Xiaojuan	type-S	83	male	Acute	No	Low thoracic	No	No	Wedge	Mild	No	No	Bilateral	Cleft	5
Chow Fu Shu	type-B	90	female	Subacute	Yes	Lumbar	Yes	Yes	Crush	Moderat	Yes	Yes	Bilateral	Trabecular	7
Zhang Chen	type-C	84	female	Acute	Yes	Lumbar	Yes	Yes	Crush	Moderat	Yes	No	Bilateral	Trabecular	9
Lu Lin	type-S	88	female	Acute	Yes	Lumbar	Yes	No	Biconcave	Mild	No	Yes	Bilateral	Trabecular	8
Liu Yu	type-S	84	female	Acute	Yes	Lumbar	Yes	No	Biconcave	Mild	No	Yes	Bilateral	Trabecular	6
Wang Yao	type-S	88	female	Subacute	Yes	Lumbar	Yes	No	Crush	Moderat	Yes	Yes	Bilateral	Trabecular	7
Wu Yong	Unclassified	84	female	Acute	No	Low thoracic	No	No	Wedge	Mild	No	No	Bilateral	Trabecular	5
Zeng Xuefu	type-S	89	female	Chronic	Yes	Lumbar	Yes	Yes	Crush	Severe	Yes	Yes	Bilateral	Trabecular	9
Chen Jinyu	type-B	84	male	Acute	No	Low thoracic	No	No	Wedge	Mild	No	No	Bilateral	Cleft	3
Li Lingyi	type-B	84	female	Acute	Yes	Lumbar	Yes	No	Biconcave	Mild	No	Yes	Bilateral	Trabecular	6
Wu Yong	type-S	84	female	Acute	Yes	Lumbar	Yes	No	Wedge	Mild	No	No	Bilateral	Trabecular	5
Chen Hongzhu	type-S	89	female	Acute	Yes	Lumbar	Yes	No	Biconcave	Mild	No	Yes	Bilateral	Trabecular	8
Wang Dan	type-B	84	female	Acute	No	Lumbar	No	No	Wedge	Mild	No	No	Bilateral	Trabecular	5
Yan Hua	type-B	88	female	Subacute	Yes	Lumbar	Yes	Yes	Crush	Moderat	Yes	Yes	Bilateral	Trabecular	8
Zhang Yannan	type-S	84	male	Acute	No	Low thoracic	No	No	Wedge	Mild	No	No	Bilateral	Trabecular	3
Feng Min	type-B	81	female	Acute	No	Lumbar	Yes	No	Wedge	Mild	No	No	Bilateral	Trabecular	3
Zhang Yu	type-S	84	male	Acute	No	Low thoracic	No	No	Wedge	Mild	No	No	Bilateral	Trabecular	3
Liu Ruisheng	type-B	89	female	Chronic	Yes	Lumbar	Yes	Yes	Crush	Severe	Yes	Yes	Bilateral	Trabecular	9
Chen Lijun	type-B	84	female	Acute	No	Low thoracic	No	No	Wedge	Mild	No	No	Bilateral	Trabecular	5
Ma Yu-bo	type-B	83	female	Acute	No	Lumbar	Yes	No	Biconcave	Mild	No	No	Bilateral	Trabecular	5
Ma Yuxia	type-S	81	female	Acute	Yes	Lumbar	Yes	No	Wedge	Mild	No	Yes	Bilateral	Trabecular	5
Yuan Yue	type-C	84	female	Acute	No	Low thoracic	Yes	No	Biconcave	Mild	No	No	Bilateral	Cleft	3
Tang Zhankai	type-C	84	male	Acute	No	Low thoracic	Yes	No	Wedge	Mild	No	No	Bilateral	Cleft	3
Hou Changqing	type-B	84	male	Acute	No	Low thoracic	No	No	Wedge	Mild	No	No	Bilateral	Trabecular	3
Wang Li Ting	type-S	80	male	Acute	No	Low thoracic	No	No	Wedge	Mild	No	No	Bilateral	Trabecular	3
Li Jian	type-B	81	female	Acute	No	Low thoracic	No	No	Wedge	Mild	No	No	Bilateral	Trabecular	5
Feng Jing	type-B	84	female	Acute	No	Low thoracic	No	No	Wedge	Mild	No	No	Bilateral	Trabecular	4
Wang Xiaojuan	type-S	88	female	Acute	Yes	Lumbar	Yes	No	Crush	Mild	No	Yes	Bilateral	Trabecular	8
Zhao Long	type-S	84	female	Acute	No	Low thoracic	No	No	Wedge	Mild	No	No	Bilateral	Trabecular	5
Liu Ya Nan	type-C	80	male	Acute	No	Low thoracic	Yes	No	Wedge	Mild	No	No	Bilateral	Cleft	5
Liu Shixiong	type-S	89	female	Acute	Yes	Lumbar	Yes	No	Biconcave	Mild	No	Yes	Bilateral	Trabecular	6
Yin Zhiqiang	Unclassified	83	male	Acute	No	Low thoracic	Yes	No	Wedge	Mild	No	No	Bilateral	Cleft	5
Yang Jingru	type-C	82	female	Acute	Yes	Lumbar	Yes	Yes	Crush	Moderat	Yes	No	Bilateral	Trabecular	4
Zhang Wenbo	type-B	84	male	Acute	No	Mid-thoracic	No	No	Wedge	Mild	No	No	Bilateral	Cleft	4
Lei Kang	Unclassified	82	male	Acute	No	Mid-thoracic	No	No	Wedge	Mild	No	No	Bilateral	Cleft	4
Wang Hua	type-C	85	male	Acute	No	Mid-thoracic	Yes	No	Wedge	Mild	No	No	Bilateral	Cleft	4
He Chao	type-B	83	female	Acute	No	Low thoracic	No	No	Wedge	Mild	No	No	Bilateral	Trabecular	3
Li Tingdong	type-B	89	female	Subacute	Yes	Lumbar	Yes	Yes	Crush	Moderat	Yes	Yes	Bilateral	Trabecular	8
Cow Rayland	type-C	88	female	Subacute	Yes	Lumbar	Yes	Yes	Crush	Moderat	Yes	Yes	Bilateral	Trabecular	7
Jiang Ga	Unclassified	84	female	Acute	No	Lumbar	Yes	No	Biconcave	Mild	No	No	Bilateral	Trabecular	4
Li Lichao	type-C	90	female	Acute	Yes	Lumbar	Yes	Yes	Crush	Moderat	Yes	Yes	Bilateral	Trabecular	6
Zhang Ziye	type-S	81	female	Acute	No	Lumbar	No	No	Wedge	Mild	No	No	Bilateral	Trabecular	4
Li Xuejiao	type-S	81	female	Acute	Yes	Lumbar	No	No	Wedge	Mild	No	No	Bilateral	Trabecular	3
Wu Shanlian	type-C	80	female	Acute	Yes	Lumbar	Yes	Yes	Crush	Moderat	Yes	No	Bilateral	Trabecular	8
Chen Hongzhu	Unclassified	81	male	Acute	No	Mid-thoracic	No	No	Wedge	Mild	No	No	Unilateral	Cleft	3
Han Ziqi	type-S	81	male	Acute	No	Low thoracic	No	No	Wedge	Mild	No	No	Bilateral	Trabecular	4
Zhang Luyan	type-B	81	male	Acute	No	Mid-thoracic	No	No	Wedge	Mild	No	No	Unilateral	Cleft	3
Zhang Jie	type-S	81	female	Acute	Yes	Lumbar	Yes	No	Wedge	Mild	No	No	Bilateral	Trabecular	4
Ha Wu Hua	type-C	83	male	Acute	No	Low thoracic	Yes	No	Wedge	Mild	No	No	Bilateral	Cleft	5
Chen Jinwei	type-B	88	female	Acute	Yes	Lumbar	Yes	No	Crush	Mild	Yes	Yes	Bilateral	Trabecular	6
Yu Zongyan	type-S	90	female	Subacute	Yes	Lumbar	Yes	Yes	Crush	Moderat	Yes	Yes	Bilateral	Trabecular	6
Zhang Dan	type-S	81	female	Acute	Yes	Lumbar	No	No	Wedge	Mild	No	No	Bilateral	Trabecular	4
Gong Xia	type-S	81	male	Acute	No	Low thoracic	No	No	Wedge	Mild	No	No	Bilateral	Trabecular	4
Lee Bo Man	type-S	85	male	Acute	No	Low thoracic	No	No	Wedge	Mild	No	No	Bilateral	Trabecular	3
Liu Xin	type-S	81	female	Acute	No	Lumbar	No	No	Wedge	Mild	No	No	Bilateral	Trabecular	3
Wang Jing	Unclassified	81	male	Acute	No	Mid-thoracic	No	No	Wedge	Mild	No	No	Unilateral	Cleft	3
Su Hongling	type-B	81	male	Acute	No	Low thoracic	No	No	Wedge	Mild	No	No	Bilateral	Trabecular	4
Wang Huilin	type-S	81	male	Acute	No	Low thoracic	No	No	Wedge	Mild	No	No	Bilateral	Trabecular	4
Chen Ming	type-B	81	male	Acute	No	Low thoracic	No	No	Wedge	Mild	No	No	Bilateral	Trabecular	4
Liu Tian	Unclassified	82	male	Acute	No	Mid-thoracic	No	No	Wedge	Mild	No	No	Bilateral	Cleft	4
Lei Peng	type-B	83	female	Acute	No	Lumbar	Yes	No	Wedge	Mild	No	No	Bilateral	Trabecular	4
Yin Zhiqiang	type-C	83	male	Acute	No	Low thoracic	Yes	No	Wedge	Mild	No	No	Bilateral	Cleft	5
Dong Tong	Unclassified	81	female	Acute	No	Lumbar	No	No	Wedge	Mild	No	No	Bilateral	Trabecular	4
Wang Qianfeng	type-B	81	female	Acute	No	Low thoracic	No	No	Wedge	Mild	No	No	Bilateral	Trabecular	3
Wei Wenzhen	type-S	81	female	Acute	No	Lumbar	No	No	Wedge	Mild	No	No	Bilateral	Trabecular	4
Sabina	type-C	81	female	Acute	No	Low thoracic	Yes	No	Wedge	Mild	No	No	Bilateral	Cleft	5
Zhao Siwei	type-C	89	female	Subacute	Yes	Lumbar	Yes	Yes	Crush	Moderat	Yes	Yes	Bilateral	Trabecular	7
Su Xiao Eucalyptus	Unclassified	81	male	Acute	No	Low thoracic	Yes	No	Wedge	Mild	No	No	Bilateral	Cleft	4
Gao Shan	type-C	81	female	Acute	No	Low thoracic	Yes	No	Biconcave	Mild	No	No	Bilateral	Cleft	3
Zhang Dan	type-S	83	female	Acute	No	Low thoracic	No	No	Wedge	Mild	No	No	Bilateral	Trabecular	4
Kim Dan	type-B	80	female	Acute	No	Lumbar	Yes	No	Wedge	Mild	No	No	Bilateral	Trabecular	4
Zhang Shiming	Unclassified	82	male	Acute	No	Mid-thoracic	Yes	No	Wedge	Mild	No	No	Bilateral	Cleft	4
Li Qiuyuan	type-C	80	female	Acute	No	Low thoracic	Yes	Yes	Biconcave	Mild	No	No	Bilateral	Cleft	3
Li Xuejiao	Unclassified	83	male	Acute	No	Low thoracic	No	No	Wedge	Mild	No	No	Bilateral	Trabecular	4
Wu Jinchun	type-S	80	female	Acute	Yes	Lumbar	Yes	No	Biconcave	Mild	No	Yes	Bilateral	Trabecular	7
Fresh Jianguo	Unclassified	85	female	Acute	Yes	Lumbar	Yes	No	Crush	Moderat	Yes	Yes	Bilateral	Trabecular	7
Wang Shu-ping	type-S	80	female	Acute	Yes	Lumbar	Yes	No	Biconcave	Mild	No	Yes	Bilateral	Trabecular	7
Deng Yanhong	type-C	83	female	Acute	Yes	Lumbar	Yes	Yes	Crush	Moderat	Yes	No	Bilateral	Trabecular	8
Kuan Cong-hui	type-S	80	female	Acute	Yes	Lumbar	Yes	No	Biconcave	Mild	No	Yes	Bilateral	Trabecular	6
Zhang Hui	type-C	85	female	Acute	Yes	Lumbar	Yes	Yes	Crush	Moderat	Yes	No	Bilateral	Trabecular	8
Wang Mingrui	type-S	80	female	Acute	Yes	Lumbar	Yes	No	Biconcave	Mild	No	Yes	Bilateral	Trabecular	8
Yin Longlong Dragon	type-C	84	male	Acute	No	Low thoracic	Yes	No	Wedge	Mild	No	No	Bilateral	Cleft	3
Zhou Yun	type-S	83	male	Acute	No	Low thoracic	No	No	Wedge	Mild	No	No	Bilateral	Cleft	5
Wang Jing	type-S	80	female	Acute	Yes	Lumbar	Yes	No	Biconcave	Mild	No	Yes	Bilateral	Trabecular	7
Wei Hongbin	Unclassified	89	female	Chronic	Yes	Lumbar	Yes	Yes	Crush	Severe	Yes	Yes	Bilateral	Trabecular	9
Wang Sailu	Unclassified	85	female	Subacute	Yes	Lumbar	Yes	Yes	Crush	Moderat	Yes	Yes	Bilateral	Trabecular	8
Zhou Shen	type-B	84	female	Acute	No	Lumbar	Yes	No	Wedge	Mild	No	No	Bilateral	Trabecular	4
Li Wenqiang	type-S	83	male	Acute	No	Mid-thoracic	No	No	Wedge	Mild	No	No	Bilateral	Cleft	5
Jiang Ga	type-B	81	female	Acute	No	Lumbar	Yes	No	Biconcave	Mild	No	No	Bilateral	Trabecular	4
Mao Xulong	type-S	83	male	Acute	No	Low thoracic	No	No	Wedge	Mild	No	No	Bilateral	Trabecular	3
Zhao Long	type-S	84	female	Acute	Yes	Lumbar	Yes	No	Wedge	Mild	No	No	Bilateral	Trabecular	5
Shi Lei	Unclassified	89	female	Acute	Yes	Lumbar	Yes	Yes	Crush	Moderat	Yes	Yes	Bilateral	Trabecular	6
Xue Guanzhen	type-S	83	male	Acute	No	Low thoracic	No	No	Wedge	Mild	No	No	Bilateral	Trabecular	5
Ma Xiaolan	type-B	84	female	Acute	No	Low thoracic	No	No	Wedge	Mild	No	No	Bilateral	Trabecular	5
Ma Ting	type-S	83	male	Acute	No	Low thoracic	No	No	Wedge	Mild	No	No	Bilateral	Trabecular	5
Lu Jing	type-S	84	male	Acute	No	Low thoracic	No	No	Wedge	Mild	No	No	Bilateral	Trabecular	5
Zhou Yaxiong	type-C	81	male	Acute	No	Low thoracic	Yes	No	Wedge	Mild	No	No	Bilateral	Cleft	5
Zhang Yanwen	type-B	85	female	Acute	No	Low thoracic	No	No	Wedge	Mild	No	No	Bilateral	Trabecular	5
Wu Jinchun	Unclassified	89	female	Chronic	Yes	Lumbar	Yes	Yes	Crush	Severe	Yes	Yes	Bilateral	Trabecular	7
Zhang Fuwei	type-S	84	male	Acute	No	Mid-thoracic	No	No	Wedge	Mild	No	No	Bilateral	Cleft	4
Lee Bo Man	Unclassified	84	female	Acute	No	Lumbar	No	No	Wedge	Mild	No	No	Bilateral	Trabecular	3
Zhang Wei	type-B	84	male	Acute	No	Mid-thoracic	No	No	Wedge	Mild	No	No	Unilateral	Cleft	4
Feng Chenchen	type-B	81	female	Acute	No	Low thoracic	No	No	Wedge	Mild	No	No	Bilateral	Trabecular	5
Feifei	type-C	85	female	Subacute	Yes	Lumbar	Yes	Yes	Crush	Moderat	Yes	Yes	Bilateral	Trabecular	8
Zhang Wenjuan	type-B	81	female	Acute	No	Low thoracic	No	No	Wedge	Mild	No	No	Bilateral	Trabecular	5
Wang Wenjuan	type-S	83	female	Acute	Yes	Lumbar	No	No	Wedge	Mild	No	No	Bilateral	Trabecular	3
Zhang Xiaopeng	type-C	81	male	Acute	No	Low thoracic	Yes	No	Wedge	Mild	No	No	Bilateral	Cleft	5
Winter and Winter	type-B	83	female	Acute	No	Lumbar	Yes	No	Biconcave	Mild	No	Yes	Bilateral	Trabecular	5
Zhou Shen	Unclassified	85	female	Acute	No	Lumbar	Yes	No	Wedge	Mild	No	No	Bilateral	Trabecular	4
